# Supplementary material for: Comparison of outcomes of neoadjuvant chemotherapy in BRCA1- versus BRCA2-associated breast and ovarian cancers
Source: Explor Target Antitumor Ther. 2025 Jun 18;6:1002325. doi: 10.37349/etat.2025.1002325 (PMC12179429; doi:10.37349/etat.2025.1002325)
Supplement: Supplementary file 1 [file 1002325_sup_1.xlsx]

## Sheet: Table S1
Table S1. Description of BRCA1- and BRCA2-associated OC patients
#	Case ID	Mutation	Mutation consequence	LOH in primary chemonaive tumor	CRS
1	OC1	BRCA1 c.1016dupA [p.Val340GlyfsX6]	NMD-triggering/alternative transcript	LOH	CRS2
2	OC2	BRCA1 c.165delG [p.Pro58LeufsX11]	NMD-triggering	ND	CRS2
3	OC3	BRCA1 c.181T>G [p.Cys61Gly]	RING domain lost	LOH	CRS2
4	OC4	BRCA1 c.181T>G [p.Cys61Gly]	RING domain lost	ND	CRS3
5	OC5	BRCA1 c.181T>G [p.Cys61Gly]	RING domain lost	LOH	CRS2
6	OC6	BRCA1 c.181T>G [p.Cys61Gly]	RING domain lost	ND	CRS1
7	OC7	BRCA1 c.1961delA [p.Lys654SerfsX47]	NMD-triggering/alternative transcript	LOH	CRS2
8	OC8	BRCA1 c.1961delA [p.Lys654SerfsX47]	NMD-triggering/alternative transcript	ND	CRS2
9	OC9	BRCA1 c.1961delA [p.Lys654SerfsX47]	NMD-triggering/alternative transcript	ND	CRS1
10	OC10	BRCA1 c.2983_2984delAA [p.Lys995GlufsX9]	NMD-triggering/alternative transcript	LOH	CRS2
11	OC11	BRCA1 c.3008_3009delTT [p.Asn1002_Phe1003insTer]	NMD-triggering/alternative transcript	LOH	CRS3
12	OC12	BRCA1 c.3756_3759delGTCT [p.Ser1253ArgfsX10]	NMD-triggering/alternative transcript	LOH	CRS2
13	OC13	BRCA1 c.4035delA [p.Glu1346LysfsX20]	NMD-triggering/alternative transcript	LOH	CRS1
14	OC14	BRCA1 c.4035delA [p.Glu1346LysfsX20]	NMD-triggering/alternative transcript	LOH	CRS2
15	OC15	BRCA1 c.4035delA [p.Glu1346LysfsX20]	NMD-triggering/alternative transcript	ND	CRS2
16	OC16	BRCA1 c.4035delA [p.Glu1346LysfsX20]	NMD-triggering/alternative transcript	LOH	CRS1
17	OC17	BRCA1 c.4035delA [p.Glu1346LysfsX20]	NMD-triggering/alternative transcript	LOH	CRS1
18	OC18	BRCA1 c.4035delA [p.Glu1346LysfsX20]	NMD-triggering/alternative transcript	ND	CRS3 (complete)
19	OC19	BRCA1 c.4035delA [p.Glu1346LysfsX20]	NMD-triggering/alternative transcript	ND	CRS1
20	OC20	BRCA1 c.4035delA [p.Glu1346LysfsX20]	NMD-triggering/alternative transcript	ND	CRS2
21	OC21	BRCA1 c.4997_4998insTA [p.Lys1667ThrfsX11]	NMD-triggering	ND	CRS1
22	OC22	BRCA1 c.5095C>T [p.Arg1699Trp]	BRCT domain lost	ND	CRS2
23	OC23	BRCA1 c.5266dupC [p.Gln1756ProfsX74]	PTC in the last exon, NMD-escaping	ND	CRS2
24	OC24	BRCA1 c.5266dupC [p.Gln1756ProfsX74]	PTC in the last exon, NMD-escaping	LOH	CRS2
25	OC25	BRCA1 c.5266dupC [p.Gln1756ProfsX74]	PTC in the last exon, NMD-escaping	LOH	CRS2
26	OC26	BRCA1 c.5266dupC [p.Gln1756ProfsX74]	PTC in the last exon, NMD-escaping	LOH	CRS3 (complete)
27	OC27	BRCA1 c.5266dupC [p.Gln1756ProfsX74]	PTC in the last exon, NMD-escaping	LOH	CRS2
28	OC28	BRCA1 c.5266dupC [p.Gln1756ProfsX74]	PTC in the last exon, NMD-escaping	LOH	No debulking surgery (high risk of postoperative complications)
29	OC29	BRCA1 c.5266dupC [p.Gln1756ProfsX74]	PTC in the last exon, NMD-escaping	LOH	CRS1
30	OC30	BRCA1 c.5266dupC [p.Gln1756ProfsX74]	PTC in the last exon, NMD-escaping	ND	No debulking surgery (died during NACT)
31	OC31	BRCA1 c.5266dupC [p.Gln1756ProfsX74]	PTC in the last exon, NMD-escaping	LOH	CRS2
32	OC32	BRCA1 c.5266dupC [p.Gln1756ProfsX74]	PTC in the last exon, NMD-escaping	LOH	CRS3
33	OC33	BRCA1 c.5266dupC [p.Gln1756ProfsX74]	PTC in the last exon, NMD-escaping	LOH	No debulking surgery (bad clinical response)
34	OC34	BRCA1 c.5266dupC [p.Gln1756ProfsX74]	PTC in the last exon, NMD-escaping	LOH	CRS3 (complete)
35	OC35	BRCA1 c.5266dupC [p.Gln1756ProfsX74]	PTC in the last exon, NMD-escaping	LOH	CRS3
36	OC36	BRCA1 c.5266dupC [p.Gln1756ProfsX74]	PTC in the last exon, NMD-escaping	LOH	CRS2
37	OC37	BRCA1 c.5266dupC [p.Gln1756ProfsX74]	PTC in the last exon, NMD-escaping	ND	CRS3 (complete)
38	OC38	BRCA1 c.5266dupC [p.Gln1756ProfsX74]	PTC in the last exon, NMD-escaping	LOH	CRS1
39	OC39	BRCA1 c.5266dupC [p.Gln1756ProfsX74]	PTC in the last exon, NMD-escaping	LOH	CRS1
40	OC40	BRCA1 c.5266dupC [p.Gln1756ProfsX74]	PTC in the last exon, NMD-escaping	ND	CRS2
41	OC41	BRCA1 c.5266dupC [p.Gln1756ProfsX74]	PTC in the last exon, NMD-escaping	ND	CRS3 (complete)
42	OC42	BRCA1 c.5266dupC [p.Gln1756ProfsX74]	PTC in the last exon, NMD-escaping	LOH	CRS3 (complete)
43	OC43	BRCA1 c.5266dupC [p.Gln1756ProfsX74]	PTC in the last exon, NMD-escaping	LOH	CRS2
44	OC44	BRCA1 c.5266dupC [p.Gln1756ProfsX74]	PTC in the last exon, NMD-escaping	LOH	CRS2
45	OC45	BRCA1 c.5266dupC [p.Gln1756ProfsX74]	PTC in the last exon, NMD-escaping	ND	CRS2
46	OC46	BRCA1 c.5266dupC [p.Gln1756ProfsX74]	PTC in the last exon, NMD-escaping	ND	CRS3
47	OC47	BRCA1 c.5332+1G>A	Exon 21 splice donor site lost	ND	CRS2
48	OC48	BRCA1 c.68_68delAG [p.Glu23ValfsTer17]	NMD-escaping/reinitiation of translation/RING domain lost	ND	CRS3 (complete)
49	OC49	BRCA2 c.1810_1813delAAAA [p.Lys604TyrfsX9]	NMD-triggering	ND	CRS3 (complete)
50	OC50	BRCA2 c.2312T>G [p.Leu771Ter]	NMD-triggering	ND	CRS2
51	OC51	BRCA2 c.2570dupT [p.Arg858LysfsX23]	NMD-triggering	ND	CRS3 (complete)
52	OC52	BRCA2 c.2808_2811delACAA [p.Ala938ProfsX21]	NMD-triggering	LOH	CRS2
53	OC53	BRCA2 c.3847_3848delGT [p.Val1283LysfsX2]	NMD-triggering	ND	No debulking surgery (bad clinical response)
54	OC54	BRCA2 c.4423del [p.Met1475TrpfsX4]	NMD-triggering	ND	CRS3 (complete)
55	OC55	BRCA2 c.4525C>T [p.Gln1509Ter]	NMD-triggering	ND	CRS3 (complete)
56	OC56	BRCA2 c.5073dupA [p.Trp1692MetfsX3]	NMD-triggering	LOH	No debulking surgery (bad clinical response)
57	OC57	BRCA2 c.5073dupA [p.Trp1692MetfsX3]	NMD-triggering	ND	CRS3 (complete)
58	OC58	BRCA2 c.5238dupT [p.Asn1747Ter]	NMD-triggering	ND	CRS3 (complete)
59	OC59	BRCA2 c.5286T>G [p.Tyr1762Ter]	NMD-triggering	ND	CRS1
60	OC60	BRCA2 c.6070C>T [p.Gln2024Ter]	NMD-triggering	LOH	CRS3 (complete)
61	OC61	BRCA2 c.6896dupA [p.Asn2299LysfsX41]	NMD-triggering	LOH	CRS3 (complete)
62	OC62	BRCA2 c.7758G>A [p.Trp2586Ter]	NMD-triggering	ND	No debulking surgery (bad clinical response)
63	OC63	BRCA2 c.8754+1G>A	Exon 21 splice donor site lost	ND	CRS3

## Sheet: Table S2
Table S2. Description of BC patients
ID	UICC stage	Subtype	NACT regimen	RCB class	RCB index	Mutation BRCA1/BRCA2
BC1	IIB	Triple-negative	AC + TCbP	pCR	0	BRCA1 2080delA
BC2	IIB	Triple-negative	AC + TCbP	2	1.409	BRCA1 2080delA
BC3	IIA	Triple-negative	AC + T	2	2.357	BRCA1 2080delA
BC4	IA	Triple-negative	AC + TCbP	1	0.929	BRCA1 3819del5
BC5	IIB	Triple-negative	AC + T	pCR	0	BRCA1 3819del5
BC6	IIIC	Triple-negative	AC + TCbP	2	3.253	BRCA1 3819del5
BC7	IIA	Triple-negative	AC + T	1	1.173	BRCA1 4153delA
BC8	IIA	Triple-negative	AC + T	2	1.4	BRCA1 4153delA
BC9	IIA	Triple-negative	AC + T	pCR	0	BRCA1 4153delA
BC10	IIB	Triple-negative	AC + T	pCR	0	BRCA1 4153delA
BC11	IIIA	Luminal B	AC + T	1	1.037	BRCA1 4153delA
BC12	IA	Triple-negative	AC + T	pCR	0	BRCA1 4153delA
BC13	IIA	Triple-negative	AC + TCbP	pCR	0	BRCA1 5382insC
BC14	IIB	Triple-negative	AC + TCbP	pCR	0	BRCA1 5382insC
BC15	IIA	Triple-negative	AC	3	3.902	BRCA1 5382insC
BC16	IIA	Triple-negative	AC + TCbP	pCR	0	BRCA1 5382insC
BC17	IIA	Triple-negative	AC + T	2	1.591	BRCA1 5382insC
BC18	IIIA	Triple-negative	AC + TCbP	pCR	0	BRCA1 5382insC
BC19	IIIB	Luminal B	AC + T	1	1.192	BRCA1 5382insC
BC20	IIIA	Triple-negative	AC + T	pCR	0	BRCA1 5382insC
BC21	IIB	Luminal B	AC + T	2	2.882	BRCA1 5382insC
BC22	IIB	Triple-negative	AC + T	2	3.267	BRCA1 5382insC
BC23	IIB	Luminal B	AC + T	1	1.17	BRCA1 5382insC
BC24	IIB	Triple-negative	AC	pCR	0	BRCA1 5382insC
BC25	IIIC	Triple-negative	AC	pCR	0	BRCA1 5382insC
BC26	IIIB	Triple-negative	AC + TCbP	2	1.63	BRCA1 5382insC
BC27	IIIA	Triple-negative	AC + TCbP	2	2.564	BRCA1 5382insC
BC28	IIB	Triple-negative	AC + T	pCR	0	BRCA1 5382insC
BC29	IIB	Triple-negative	AC + TCbP	pCR	0	BRCA1 5382insC
BC30	IIA	Triple-negative	AC + TCbP	pCR	0	BRCA1 5382insC
BC31	IIA	Triple-negative	AC + T	pCR	0	BRCA1 5382insC
BC32	IIB	Triple-negative	AC + TCbP	pCR	0	BRCA1 5382insC
BC33	IIA	Triple-negative	AC + T	1	1	BRCA1 5382insC
BC34	IIIA	Triple-negative	AC + TCbP	pCR	0	BRCA1 5382insC
BC35	IIIC	Triple-negative	AC + TCbP	pCR	0	BRCA1 5382insC
BC36	IIB	Luminal B	AC + T	2	2.657	BRCA1 5382insC
BC37	IIA	Triple-negative	AC + T	pCR	0	BRCA1 5382insC
BC38	IIA	Triple-negative	AC + T	pCR	0	BRCA1 5382insC
BC39	IIIC	Triple-negative	AC + TCbP	2	1.83	BRCA1 5382insC
BC40	IIIB	Triple-negative	AC + T	pCR	0	BRCA1 5382insC
BC41	IIB	Triple-negative	AC + T	pCR	0	BRCA1 5382insC
BC42	IIB	Luminal B	AC + T	pCR	0	BRCA1 5382insC
BC43	IIIA	Triple-negative	AC + TCbP	pCR	0	BRCA1 5382insC
BC44	IIA	Triple-negative	AC + T	pCR	0	BRCA1 5382insC
BC45	IIB	Triple-negative	AC + TCbP	1	1.348	BRCA1 5382insC
BC46	IA	Triple-negative	AC + T	pCR	0	BRCA1 5382insC
BC47	IIIA	Triple-negative	AC + T	2	2.017	BRCA1 5382insC
BC48	IIB	Triple-negative	AC + T	2	2.119	BRCA1 5382insC
BC49	IIB	Luminal A	AC + T	2	2.414	BRCA1 5382insC
BC50	IIA	Triple-negative	AC + TCbP	1	0.873	BRCA1 5382insC
BC51	IIIC	Triple-negative	AC + TCbP	3	3.68	BRCA1 c.1016dupA
BC52	IIB	Triple-negative	AC + T	pCR	0	BRCA1 c.2157dupA
BC53	IIIC	Triple-negative	AC + TCbP	pCR	0	BRCA1 c.2521delC
BC54	IA	Luminal B	AC + T	pCR	0	BRCA1 c.3008_3009delTT
BC55	IIIA	Triple-negative	AC + T	2	2.942	BRCA1 c.301+3A>C
BC56	IIA	Luminal A	AC + T	pCR	0	BRCA1 c.3756_3759delGTCT
BC57	IIA	Triple-negative	AC + T	2	1.852	BRCA1 c.5075-1G>A
BC58	IIB	Triple-negative	AC + TCbP	pCR	0	BRCA1 c.5332+1G>A
BC59	IIIC	Triple-negative	AC + TCbP	pCR	0	BRCA1 C61G
BC60	IIA	Triple-negative	AC + TCbP	pCR	0	BRCA1 C61G
BC61	IIB	Triple-negative	AC + TCbP	2	1.719	BRCA1 C61G
BC62	IIIA	Luminal B	AC + TCbP	3	3.669	BRCA1 C61G
BC63	IIA	Triple-negative	AC + TCbP	pCR	0	BRCA1 C61G
BC64	IIA	Triple-negative	AC + TCbP	2	1.725	BRCA1 E391K
BC65	IIB	Triple-negative	AC + T	3	4.143	BRCA1 K654X
BC66	IIB	Triple-negative	AC + TCbP	2	1.6	BRCA1 Q1401X
BC67	IIA	Triple-negative	AC + T	pCR	0	BRCA1 R1443X
BC68	IIIC	Triple-negative	AC + TCbP	pCR	0	BRCA1 S1715R
BC69	IIIC	Triple-negative	AC + TCbP	pCR	0	BRCA1 T1691I
BC70	IIA	Triple-negative	AC + TCbP	pCR	0	BRCA2 6174delT
BC71	IIIC	Triple-negative	AC + TCbP	pCR	0	BRCA2 c.10094_10095insGAATTATATC
BC72	IIIC	Triple-negative	AC	3	3.464	BRCA2 c.2653_2656delGACA
BC73	IIA	Luminal B	AC + T	pCR	0	BRCA2 c.2653_2656delGACA
BC74	IIIA	Luminal A	AC + T	3	3.789	BRCA2 c.2897_2898delCT
BC75	IIB	Luminal A	AC + T	2	3.151	BRCA2 c.3071_3073delTTA
BC76	IA	Triple-negative	AC + TCbP	pCR	0	BRCA2 c.4423delA
BC77	IIIC	Luminal B	AC + T	1	1.205	BRCA2 c.5073dupA
BC78	IIIA	Luminal B	AC + TCbP	pCR	0	BRCA2 c.51_52delAC
BC79	IIB	Luminal B	AC + T	pCR	0	BRCA2 c.5351dupA
BC80	IIB	Luminal B	AC + T	3	3.594	BRCA2 c.5621_5624delTTAA
BC81	IIIC	Luminal B	AC + TCbP	3	3.533	BRCA2 c.5621_5624delTTAA
BC82	IIIA	Luminal B	AC + T	3	3.336	BRCA2 c.658_659delGT
BC83	IIA	Luminal B	AC + T	pCR	0	BRCA2 c.658_659delGT
BC84	IA	Triple-negative	AC + T	pCR	0	BRCA2 c.6998dupT
BC85	IIB	Triple-negative	AC + T	1	1.356	BRCA2 c.7279_7283delAACTT
BC86	IIB	Triple-negative	AC + TCbP	2	2.921	BRCA2 c.7733delG
BC87	IIIC	Luminal B	AC + TCbP	1	1	BRCA2 c.9014_9015delGA
BC88	IIB	Luminal B	AC + T	1	1.287	BRCA2 c.9090dupA
BC89	IIIC	Luminal B	AC + TCbP	2	1.446	BRCA2 c.9097dupA
BC90	IIIC	Triple-negative	AC + TCbP	1	1.053	BRCA2 c.9117G>A
BC91	IIIB	Luminal B	AC + T	pCR	0	BRCA2 c.9117G>A
BC92	IIB	Luminal B	AC + T	2	1.594	BRCA2 c.9253delA
BC93	IIIA	Luminal B	AC + T	pCR	0	BRCA2 G2813X
BC94	IIB	Luminal B	AC + T	pCR	0	BRCA2 G2813X
BC95	IIIC	Luminal B	AC + TCbP	2	2.342	BRCA2 L1294X
BC96	IIB	Luminal B	AC + T	2	3.13	BRCA2 L2926X
BC97	IIIA	Luminal B	AC + T	2	2.103	BRCA2 N3124I
BC98	IIB	Luminal A	AC + T	2	2.72	BRCA2 N3124I
BC99	IIIC	Luminal B	AC + T	3	3.369	BRCA2 Q2157X
BC100	IIIB	Triple-negative	AC + T	2	1.463	BRCA2 Q3299X
BC101	IIA	Luminal B	AC + T	2	1.503	BRCA2 W2586X
BC102	IIB	Luminal B	AC + T	3	nd	BRCA2 W2586X
BC103	IIIC	Luminal B	AC + T	3	3.446	BRCA2 W2788X
BC104	IIA	Triple-negative	AC + T	pCR	0	BRCA2 Y1762X
BC105	IIB	Luminal B	AC + TCbP	pCR	0	BRCA2 Y1762X
BC106	IIIC	Triple-negative	AC + T	pCR	0	WT
BC107	IIA	Triple-negative	AC + T	3	nd	WT
BC108	IIB	Luminal B	AC + T	2	1.593	WT
BC109	IIB	Luminal B	AC + T	2	2.827	WT
BC110	IIB	Luminal B	AC + T	3	3.592	WT
BC111	IIIC	Luminal B	AC + T	1	1.329	WT
BC112	IIIA	Luminal B	AC + T	2	2.385	WT
BC113	IIIA	Luminal B	AC + T	pCR	0	WT
BC114	IIIA	Triple-negative	AC + TCbP	pCR	0	WT
BC115	IIIC	Luminal B	AC + T	2	2.894	WT
BC116	IIIA	Luminal B	AC + T	pCR	0	WT
BC117	IIA	Triple-negative	AC + T	pCR	0	WT
BC118	IIIC	Luminal B	AC + T	pCR	0	WT
BC119	IIIC	Triple-negative	AC + T	2	2.479	WT
BC120	IIA	Triple-negative	AC + TCbP	pCR	0	WT
BC121	IIB	Luminal A	AC + T	3	3.516	WT
BC122	IIA	Triple-negative	AC + T	3	4.351	WT
BC123	IIB	Triple-negative	AC + TCbP	pCR	0	WT
BC124	IIA	Luminal B	AC + T	2	1.561	WT
BC125	IIA	Triple-negative	AC + TCbP	2	1.846	WT
BC126	IIA	Luminal B	AC + T	2	2.275	WT
BC127	IIIC	Luminal B	AC + T	2	1.56	WT
BC128	IIA	Triple-negative	AC	pCR	0	WT
BC129	IIIA	Triple-negative	AC	2	2.087	WT
BC130	IIIA	Luminal B	AC + T	2	2.415	WT
BC131	IIA	Luminal B	AC + T	2	2.071	WT
BC132	IIA	Triple-negative	AC + T	pCR	0	WT
BC133	IA	Triple-negative	AC + T	2	2.235	WT
BC134	IIA	Triple-negative	AC + TCbP	pCR	0	WT
BC135	IIA	Triple-negative	AC + T	2	1.812	WT
BC136	IIB	Triple-negative	AC + T	1	0.985	WT
BC137	IIIA	Luminal B	AC + T	3	3.588	WT
BC138	IIA	Luminal B	AC + T	2	2.088	WT
BC139	IIA	Triple-negative	AC + T	pCR	0	WT
BC140	IIB	Triple-negative	AC + TCbP	pCR	0	WT
BC141	IIA	Luminal A	AC + T	2	2.868	WT
BC142	IIB	Luminal A	AC + T	3	3.496	WT
BC143	IIIA	Triple-negative	AC + T	2	2.998	WT
BC144	IIA	Luminal A	AC + T	1	1.255	WT
BC145	IIA	Triple-negative	AC + TCbP	pCR	0	WT
BC146	IIB	Luminal B	AC + T	2	2.167	WT
BC147	IA	Triple-negative	AC + T	2	1.392	WT
BC148	IIIA	Triple-negative	AC + TCbP	2	1.392	WT
BC149	IIA	Triple-negative	AC + TCbP	pCR	0	WT
BC150	IIB	Luminal B	AC + T	2	1.681	WT
BC151	IIA	Triple-negative	AC + TCbP	2	2.093	WT
BC152	IIA	Triple-negative	AC + TCbP	2	1.466	WT
BC153	IA	Triple-negative	AC + T	2	2.067	WT
BC154	IIB	Luminal B	AC + T	1	1.346	WT
BC155	IIIA	Luminal B	AC + T	2	1.476	WT
BC156	IIB	Luminal B	AC	2	1.796	WT
BC157	IIIA	Triple-negative	AC + T	2	1.526	WT
BC158	IIB	Triple-negative	AC + TCbP	3	3.782	WT
BC159	IIA	Luminal B	AC + T	2	1.562	WT
BC160	IIB	Luminal B	AC	2	2.8	WT
BC161	IIIA	Luminal B	AC + T	3	3.803	WT
BC162	IIB	Luminal B	AC + T	2	2.55	WT
BC163	IIB	Triple-negative	AC + T	2	1.547	WT
BC164	IIA	Triple-negative	AC + T	pCR	0	WT
BC165	IIB	Luminal B	AC + T	pCR	0	WT
BC166	IIB	Luminal B	AC + T	pCR	0	WT
BC167	IIB	Luminal B	AC	3	3.521	WT
BC168	IIB	Triple-negative	AC + TCbP	3	4.621	WT
BC169	IIA	Luminal B	AC + T	2	2.414	WT
BC170	IIIC	Luminal B	AC + T	2	3.016	WT
BC171	IIB	Luminal B	AC + T	3	4.059	WT
BC172	IIA	Triple-negative	AC + T	pCR	0	WT
BC173	IIB	Triple-negative	AC + TCbP	pCR	0	WT
BC174	IIIA	Luminal B	AC + T	2	3.07	WT
BC175	IIB	Triple-negative	AC + T	2	1.843	WT
BC176	IIB	Luminal B	AC + T	2	1.463	WT
BC177	IIB	Luminal B	AC + T	pCR	0	WT
BC178	IIIC	Luminal B	AC + T	3	3.407	WT
BC179	IIA	Triple-negative	AC	2	2.366	WT
BC180	IIB	Luminal B	AC + T	2	3.002	WT
BC181	IIB	Luminal B	AC + T	2	1.63	WT
BC182	IIB	Luminal B	AC + T	3	3.971	WT
BC183	IIIC	Luminal B	AC + T	3	3.478	WT
BC184	IIIA	Luminal B	AC + T	2	2.786	WT
BC185	IIIC	Luminal B	AC + T	3	3.882	WT
BC186	IIIA	Triple-negative	AC + T	pCR	0	WT
BC187	IIA	Triple-negative	AC + T	2	1.7993	WT
BC188	IIIA	Luminal A	AC + T	3	3.62	WT
BC189	IIA	Luminal B	AC + T	pCR	0	WT
BC190	IIIA	Triple-negative	AC + T	3	3.297	WT
BC191	IIIB	Triple-negative	AC + T	3	4.679	WT
BC192	IIB	Luminal A	AC + T	3	3.615	WT
BC193	IIIC	Luminal B	AC + T	3	3.8	WT
BC194	IIB	Luminal B	AC + T	2	2.627	WT
BC195	IIIA	Luminal B	AC + T	3	3.613	WT
BC196	IIIC	Triple-negative	AC + TCbP	2	2.056	WT
BC197	IIIA	Triple-negative	AC + T	3	3.34	WT
BC198	IIIA	Triple-negative	AC + TCbP	pCR	0	WT
BC199	IIIC	Luminal B	AC + T	1	1.591	WT
BC200	IIIC	Triple-negative	AC + T	3	4.346	WT
BC201	IA	Triple-negative	AC + T	pCR	0	WT
BC202	IIIC	Luminal B	AC + T	2	3.142	WT
BC203	IIB	Luminal B	AC + T	pCR	0	WT
BC204	IIB	Triple-negative	AC + T	2	2.168	WT
BC205	IIIC	Luminal B	AC + T	1	1	WT
BC206	IA	Triple-negative	AC + T	pCR	0	WT
BC207	IIIB	Triple-negative	AC + T	1	1.141	WT
BC208	IIB	Luminal B	AC	3	3.65	WT
BC209	IIIC	Triple-negative	AC + T	pCR	0	WT
BC210	IIA	Luminal B	AC + T	pCR	0	WT
BC211	IIB	Triple-negative	AC + TCbP	2	2.397	WT
BC212	IIB	Luminal B	AC + T	3	3.705	WT
BC213	IIA	Triple-negative	AC + T	1	1.13	WT
BC214	IIA	Triple-negative	AC + T	pCR	0	WT
BC215	IIA	Triple-negative	AC + TCbP	2	1.965	WT
BC216	IA	Triple-negative	AC + T	2	2.145	WT
BC217	IIIC	Triple-negative	AC + T	2	1.813	WT
BC218	IIA	Triple-negative	AC + TCbP	2	2.164	WT
BC219	IIB	Luminal B	AC + T	2	2.936	WT
BC220	IIIA	Triple-negative	AC	2	2.205	WT
BC221	IIIA	Triple-negative	AC + T	2	2.9	WT
BC222	IIB	Luminal B	AC + T	3	3.498	WT
BC223	IIA	Triple-negative	AC	2	1.537	WT
BC224	IIA	Luminal B	AC + T	2	2.694	WT
BC225	IIB	Luminal B	AC	2	2.864	WT
BC226	IIB	Luminal B	AC + T	2	2.487	WT
BC227	IIA	Triple-negative	AC + T	2	1.478	WT
BC228	IIB	Triple-negative	AC + TCbP	1	1.308	WT
BC229	IIIA	Triple-negative	AC + TCbP	pCR	0	WT
BC230	IIIC	Triple-negative	AC + T	3	4.093	WT
BC231	IIIA	Luminal B	AC + T	2	3.287	WT
BC232	IIA	Luminal B	AC + T	2	3.169	WT
BC233	IIB	Luminal B	AC	3	3.673	WT
BC234	IIB	Luminal B	AC	pCR	0	WT
BC235	IA	Triple-negative	AC + TCbP	2	2.081	WT
BC236	IIB	Triple-negative	AC + T	pCR	0	WT
BC237	IIB	Luminal B	AC + T	pCR	0	WT
BC238	IIIA	Triple-negative	AC + T	pCR	0	WT
BC239	IIIA	Luminal B	AC + T	2	2.944	WT
BC240	IIA	Triple-negative	AC + T	2	1.976	WT
BC241	IIB	Luminal B	AC + T	3	3.339	WT
BC242	IIA	Triple-negative	AC + T	2	2.227	WT
BC243	IA	Triple-negative	AC + TCbP	pCR	0	WT
BC244	IIIA	Triple-negative	AC + T	3	3.654	WT
BC245	IIA	Triple-negative	AC + TCbP	pCR	0	WT
BC246	IIA	Triple-negative	AC	pCR	0	WT
BC247	IIIB	Luminal B	AC + T	pCR	0	WT
BC248	IIIC	Triple-negative	AC + T	pCR	0	WT
BC249	IA	Triple-negative	AC + TCbP	pCR	0	WT
BC250	IIA	Triple-negative	AC + TCbP	pCR	0	WT
BC251	IIIC	Luminal B	AC + T	1	1.046	WT
BC252	IIB	Triple-negative	AC + T	pCR	0	WT
BC253	IIIC	Luminal B	AC + T	3	4.312	WT
BC254	IIIB	Luminal A	AC + T	2	2.308	WT
BC255	IIB	Triple-negative	AC + T	3	4.062	WT

## Sheet: Table S3
Table S3. RCB classes depending on BRCA status and hormone receptor subtype
	pCR	RCB I	RCB II	RCB III
BRCA1-mutated
Triple-negative (n = 59)	35 (59%)	5 (8%)	16 (27%)	3 (5%)
Luminal (n = 10)	3 (30%)	3 (30%)	3 (30%)	1 (10%)
All (n = 69)	38 (55%)	8 (12%)	19 (28%)	4 (6%)
BRCA2-mutated
Triple-negative (n = 10)	5 (50%)	2 (20%)	2 (20%)	1 (10%)
Luminal (n = 26)	8 (31%)	3 (12%)	8 (31%)	7 (27%)
All (n = 36)	13 (36%)	5 (14%)	10 (28%)	8 (22%)
WT
Triple-negative (n = 76)	31 (41%)	4 (5%)	30 (39%)	11 (14%)
Luminal (n = 74)	12 (16%)	6 (8%)	35 (47%)	21 (28%)
All (n = 150)	43 (29%)	10 (7%)	65 (43%)	32 (21%)
